# Supplementary material for: Italian translation and cultural adaptation of the communication assessment tool in an outpatient surgical clinic
Source: BMC Health Serv Res. 2016 Apr 29;16:163. doi: 10.1186/s12913-016-1411-9 (PMC4851771; doi:10.1186/s12913-016-1411-9)
Supplement: Additional file 3: — Dataset. (XLSX 15 kb) [file 12913_2016_1411_MOESM3_ESM.xlsx]

## Sheet: Dataset
ID	Comprehension test	d1	d2	d3	d4	d5	d6	d7	d8	d9	d10	d11	d12	d13	d14	d15	Age Group	Sex	Had the patient seen this physician before	Nationality
1	1	4	5	4	4	5	5	5	5	4	4	4	4	5	5	4	45-64	1	1	1
2	1	3	3	3	3	3	4	4	4	4	2	4	4	4	3	3	45-64	2	1	1
3	1	3	3	3	4	3	4	3	3	3	3	3	4	4	4	4	45-64	1	1	1
4	1	5	4	4	4	4	4	4	4	4	4	4	4	4	4	5	65-84	1	1	1
5	1	5	5	5	5	5	5	5	5	5	5	5	5	5	5	5	65-84	2	1	1
6	1	3	5	5	5	4	4	5	5	5	4	5	4	5	5	5	45-64	2	1	1
7	1	5	5	5	5	5	5	5	5	5	5	5	5	5	5	5	25-44	1	2	1
8	1	5	5	5	5	5	5	5	5	5	5	5	5	5	5	5	65-84	1	1	1
9	1	5	5	5	5	5	5	5	5	5	5	5	5	5	5	5	65-84	2	1	1
10	1	4	5	4	5	5	5	5	5	5	3	4	5	4	5	3	65-84	1	1	1
11	1	3	3	3	4	4	4	4	5	5	4	5	5	4	5	5	65-84	1	1	1
12	1	5	4	4	4	5	5	5	5	5	4	4	5	4	4	4	45-64	1	1	1
13	1	5	5	5	5	5	5	5	5	5	5	5	5	5	5	5	25-44	1	1	1
14	1	4	4	4	4	4	3	4	4	3	4	4	4	4	4	4	45-64	2	1	2
15	1	5	4	5	4	5	5	5	4	3	4	5	4	5	3	5	25-44	2	1	1
16	1	5	5	5	4	5	5	5	5	5	4	5	5	5	5	5	25-44	2	3	1
17	1	5	5	5	4	5	4	5	4	4	5	5	4	5	5	4	25-44	1	1	1
18	1	5	4	5	5	5	4	4	5	5	5	5	5	5	5	5	25-44	2	1	1
19	1	5	5	5	5	5	5	5	5	5	4	5	4	5	5	5	25-44	2	3	1
20	1	4	4	4	4	5	5	5	5	4	4	5	4	4	4	5	25-44	2	1	1
21	1	4	5	4	4	4	4	4	5	4	3	3	5	5	4	4	25-44	2	1	1
22	1	5	5	5	5	5	5	5	5	5	5	5	5	5	5	5	45-64	2	3	1
23	1	5	5	5	5	5	5	5	5	5	5	5	5	5	5	5	25-44	2	1	2
24	1	5	5	5	5	5	5	5	5	5	5	5	5	5	5	5	45-64	2	3	1
25	1	4	5	3	4	4	4	4	4	4	4	4	4	4	4	4	65-84	2	3	1
26	1	5	5	5	5	5	5	5	5	5	4	4	5	5	5	5	45-64	2	3	1
27	1	5	4	4	5	5	4	5	5	5	4	5	4	5	5	4	45-64	2	3	1
28	1	5	5	5	5	5	5	5	5	5	5	5	5	5	5	5	65-84	2	3	1
29	1	4	5	2	2	5	5	5	5	4	4	4	5	5	5	5	65-84	1	1	1
30	1	4	4	4	4	4	4	4	4	4	4	4	4	4	4	4	45-64	1	1	1
31	2	5	5	5	5	5	5	5	5	5	5	5	5	5	5	5	45-64	2	1	1
32	2	4	4	3	3	4	5	4	5	3	3	3	4	5	5	4	65-84	1	1	1
33	2	3	3	3	3	3	3	3	3	2	2	2	3	2	2	3	45-64	1	1	1
34	2	5	5	5	5	5	5	5	5	5	5	5	5	5	5	5	65-84	1	2	1
35	2	5	5	5	5	5	5	5	5	5	5	5	5	5	5	4	65-84	2	1	1
36	2	4	4	3	3	3	4	3	4	4	4	3	5	4	4	4	45-64	2	1	1
37	2	4	4	4	4	3	4	4	4	4	4	4	4	4	4	4	45-64	2	1	1
38	2	5	5	4	5	5	5	5	5	5	4	5	4	5	5	5	25-44	2	1	1
39	2	4	4	3	4	4	5	4	5	5	4	4	5	5	4	4	45-64	1	1	1
40	2	5	5	4	4	3	4	4	4	4	3	3	5	4	4	5	25-44	2	1	1
41	2	5	5	5	5	4	4	3	5	4	5	5	5	5	5	5	45-64	1	1	1
42	2	4	4	4	3	5	3	3	3	3	3	3	3	3	3	5	25-44	2	2	1
43	2	5	5	5	4	5	5	5	5	5	4	4	5	5	4	5	25-44	2	1	1
44	2	4	5	5	5	5	5	5	5	5	5	5	5	5	5	5	45-64	2	2	1
45	2	4	4	4	4	5	5	5	4	5	4	4	5	4	4	5	45-64	1	1	1
46	2	3	3	3	3	4	4	3	2	2	1	3	3	3	3	3	65-84	1	3	1
47	2	3	3	3	3	3	3	4	4	3	4	3	4	3	3	4	25-44	1	1	1
48	2	5	5	4	5	4	4	5	4	5	4	4	4	5	5	4	65-84	1	1	1
49	2	2	4	4	4	5	4	5	5	5	4	5	4	4	4	5	25-44	2	1	1
50	2	5	4	4	4	5	5	5	5	4	5	5	5	5	5	4	65-84	1	1	1
51	2	5	5	5	5	4	5	5	5	5	4	5	5	5	5	5	25-44	1	1	1
52	2	5	5	5	5	5	5	5	5	5	5	5	5	5	5	5	65-84	2	1	1
53	2	5	5	5	5	5	5	5	5	5	5	5	5	5	5	5	45-64	2	3	1
54	2	4	5	4	5	5	5	3	5	2	3	4	5	5	5	5	25-44	2	1	1
55	2	5	5	4	4	5	5	5	5	5	4	3	3	4	4	5	45-64	2	1	1
56	2	5	5	5	5	5	5	5	5	5	5	5	5	5	5	5	45-64	1	1	1
57	2	5	5	5	4	5	5	5	5	5	5	5	5	3	5	5	45-64	2	1	1
58	2	3	4	3	3	3	3	3	3	3	1	1	3	2	2	3	65-84	2	1	1
59	2	5	5	5	5	5	5	4	5	5	5	5	5	4	4	5	25-44	1	1	1
60	2	4	5	4	4	5	5	5	5	4	4	5	5	5	5	5	25-44	2	1	1
61	2	4	3	5	5	4	3	3	3	3	3	3	5	5	4	4	45-64	1	1	1
62	2	5	5	5	5	5	5	5	5	5	5	5	5	5	5	5	25-44	1	1	1
63	2	4	5	4	5	3	4	4	4	4	3	4	3	4	4	4	25-44	2	3	1
64	2	5	5	5	5	5	5	5	5	5	5	5	5	5	5	5	65-84	2	1	1
65	2	5	5	5	5	5	5	5	5	5	4	5	5	5	5	5	<=24	2	3	1
		37	41	32	33	42	40	41	45	38	24	36	40	41	39	41
		56.9231	63.0769	49.2308	50.7692	64.6154	61.5385	63.0769	69.2308	58.4615	36.9231	55.3846	61.5385	63.0769	60	63.0769
